# Supplementary material for: Retinoic Acid Regulates Allergic Inflammation via Limiting Mast Cell Activation
Source: Food Sci Nutr. 2025 Jan 7;13(1):e4727. doi: 10.1002/fsn3.4727 (PMC11717043; doi:10.1002/fsn3.4727)
Supplement: Supplementary file 2 — Table S1. Differentially expressed genes (DEGs). [file FSN3-13-e4727-s002.xlsx]

## Sheet: WT_GeneExp
ID	FPKM (1A)	FPKM (1B)	FPKM (1C)	FPKM (3A)	FPKM (3B)	FPKM (3C)
Repin1	1.80619	1.45745	1.53527	2.13625	3.73707	4.12418
Rbm38	1.17327	1.20214	1.09091	1.90316	3.28003	2.65357
Gm10143	0.134036	0.12717	0.142964	0.245899	0.635651	0.333254
AC152979.2	0.831038	0.880959	0.665479	1.36561	2.38151	1.39271
Zfp82	0.157295	0.235349	0.135958	1.19115	0.757322	0.624587
Hist1h4m	1.55916	1.91121	1.26787	4.7363	2.87947	4.18527
Il1b	376.248	387.359	388.609	864.202	695.989	883.971
Csf3	0.787769	1.00144	1.2818	2.75005	2.98398	2.65817
Zfp426	2.48123	3.46155	3.65988	7.13449	8.02306	6.39084
Gm44165	0.285852	0.404662	0.463705	0.853988	1.11159	0.871315
Ptgs2	6.97892	7.6728	7.25968	16.3921	20.5236	15.4958
Heatr9	0.137753	0.173211	0.214622	0.598498	0.511468	0.468693
Eme1	0.622669	0.46058	0.821622	1.47232	1.51323	1.37562
Mmp3	0.171457	0.088036	0.127858	0.482957	0.469202	0.62994
Ccno	0.165194	0.131368	0.197489	0.409751	0.420793	0.449178
Il12a	0.611283	0.755759	0.824898	1.70374	1.69061	1.92601
Hcar2	23.6172	25.4284	24.5398	51.1583	48.088	51.2904
Atp2b4	0.518978	0.583456	0.296951	1.00498	1.01271	0.941171
AW121686	0.401344	0.247771	0.170182	0.833907	1.08325	1.05519
Pja1	3.76954	2.47302	2.39418	7.52669	9.29604	7.67518
Tnpo1	10.0147	8.38448	8.04265	19.8706	21.1441	18.0367
Cd69	27.2615	26.0815	26.146	51.7705	57.3657	52.6901
U90926	5.19893	4.93142	4.12987	14.64	16.8795	14.4822
Ereg	0.19887	0.184094	0.170383	0.675924	0.828515	0.668458
Rbm12b1	0.8151	2.32119	2.08525	0.77218	0.754004	0.675574
P2ry14	19.0986	18.9687	21.0024	11.2529	12.4941	4.82123
Rai14	12.0395	11.5966	16.4326	5.03117	6.57092	4.64876
Fam20a	0.301905	0.274105	0.480857	0.163596	0.187044	0.125777
Card11	1.51224	1.25914	1.06637	0.666171	0.565243	0.572835
Art2a-ps	1.47499	1.19194	1.0158	0.172198	0.170791	0.040432
Cerk	38.5757	26.5532	25.4623	14.3307	10.9689	13.6384
Traf3ip3	1.93558	1.37703	1.205	0.559246	0.537256	0.800918
Map1a	1.44307	1.35466	1.34186	0.432311	0.805834	0.775117
Tubb3	1.01959	0.838524	1.04859	0.457822	0.335412	0.481017
Cyp26b1	0.245201	0.171838	0.240852	0.056575	0.075144	0.089109
Plxna4os1	0.87085	0.945021	0.998654	0.398201	0.319392	0.590271
Stab1	15.4112	17.1922	19.4088	7.4855	5.86909	7.53582
Arhgap19	2.14305	2.15607	2.53748	1.27616	0.984043	1.1429
Slc40a1	9.17492	9.17213	9.32891	4.2684	3.44417	4.47449
Rab20	37.5545	36.1724	37.5344	18.7522	14.0748	17.9049
Neurl3	71.4454	78.4716	77.5294	37.4222	24.5579	33.268
Fam117a	4.33751	4.61962	4.3316	1.61635	1.00329	1.48785
Kcnk13	4.26899	4.34488	3.49917	1.66544	1.24909	1.68889
Palm	5.76838	5.87603	5.33917	1.95825	1.37788	2.32725
Bcl2l1	21.5934	19.1888	19.7127	11.4794	7.61989	10.0271
Mfng	2.13472	2.00885	1.83197	1.09605	0.827794	0.802064
Medag	0.554695	0.47969	0.47843	0.036774	0	0
St6gal1	2.17763	2.17568	1.93786	0.756357	0.595058	0.556932
Dhrs3	51.5276	50.2049	46.1179	21.6446	19.5698	19.063
Bmp2	1.1622	1.29129	1.30208	0.316358	0.374035	0.27746
2510009E07Rik	39.5938	40.9391	40.268	15.7258	18.1492	15.2578
Rarb	1.10148	1.02151	1.13322	0.074021	0.064347	0.060459
Pram1	1.85731	1.80521	1.84699	0.335584	0.33178	0.243056
1810011H11Rik	5.53373	5.62968	5.48732	2.43988	2.2133	2.26634
Fbxo32	17.8347	17.6197	17.499	3.66121	3.35046	3.6982
Ptafr	55.2599	55.5556	55.8693	21.9576	20.3346	20.7906
Smad3	1.55275	1.6687	1.61261	0.2951	0.331609	0.346832
Il21r	28.6011	29.6317	29.5362	15.111	14.6904	14.2484
Ptgs1	22.432	18.2597	19.7046	7.96559	8.41777	7.07852
Adgre5	23.4124	22.0844	21.8779	10.0262	10.408	8.70115
Ypel2	6.20502	5.94102	6.14127	2.88336	3.10335	2.76508
Tagap	8.97274	8.19556	8.47833	2.94066	3.4337	2.78456
Degs2	2.60873	3.16451	2.33828	1.33837	1.15043	1.55931
Hic1	0.261871	0.346417	0.188637	0.050696	0.052753	0.082932
Card10	0.234424	0.316151	0.151288	0	0.036088	0.015505
Dchs1	0.410805	0.695774	0.467616	0.166262	0.157692	0.180294
Gm28913	10.422	16.6917	13.7535	5.09493	6.51035	6.26651
Hivep2	1.41385	1.75662	1.66905	0.89518	0.768974	0.503321
Camkk1	1.66141	2.26376	2.0116	0.171988	0.169849	0.184424
Gm22	0.505388	0.631353	0.47252	0.160862	0.158277	0.150215
Lfng	4.68745	5.38947	4.69789	2.13833	1.95499	1.89365
